# Supplementary material for: Metabolic derangement in polycystic kidney disease mouse models is ameliorated by mitochondrial-targeted antioxidants
Source: Commun Biol. 2021 Oct 20;4:1200. doi: 10.1038/s42003-021-02730-w (PMC8528863; doi:10.1038/s42003-021-02730-w)
Supplement: Supplementary file 5 — Supplementary Data 2 [file 42003_2021_2730_MOESM5_ESM.xlsx]

## Sheet: Sheet1
Figure 1
Sample	Genotype	C1	C2	C3	C4	CS	LDH	C1CS	C2CS	C3CS	C4CS
1	RC/RC	90.1721	81.7781	57.6426	121.627	86.9546	2231.85	1.037	0.940469	0.662905	1.39875
2	RC/RC	88.8962	93.2256	33.7614	98.3074	92.5161	2390.08	0.960873	1.00767	0.364925	1.0626
3	RC/RC	93.1351	80.9626	23.2056	129.861	71.4719	2121.43	1.3031	1.13279	0.324681	1.81696
4	RC/RC	270.673	194.891	104.488	377.431	160.758	2324.34	1.68372	1.21232	0.649969	2.34781
5	RC/RC	306.09	183.157	125.004	287.991	173.055	2405.66	1.76874	1.05837	0.722333	1.66416
6	RC/RC	196.738	152.372	72.6171	179.695	177.614	2219.75	1.10767	0.857883	0.408848	1.01171
7	WT	160.223	179.254	136.45	356.84	149.938	2478.59	1.0686	1.19552	0.910048	2.37992
8	WT	188.393	181.43	136.374	235.253	151.46	2509.74	1.24385	1.19787	0.900396	1.55324
9	WT	185.025	190.962	121.461	317.283	174.523	2130.98	1.06017	1.0942	0.695958	1.818
10	WT	410.068	531.838	464.38	353.424	213.391	2238.97	1.92167	2.49232	2.17619	1.65623
11	WT	156.239	123.314	68.1241	187.354	210.14	1694.42	0.743498	0.586817	0.324184	0.891566
12	WT	462.844	310.941	217.017	482.56	222.804	2237.72	2.07736	1.39558	0.974026	2.16585
Figure 3
	KW/BW
WT	1.43902
WT	1.37255
WT	1.39896
WT	1.45813
WT	1.29839
WT	1.24793
WT	1.17073
RC/RC	1.6178
RC/RC	1.78378
RC/RC	1.84
RC/RC	2.27402
RC/RC	1.94737
RC/RC	2.2973
RC/RC	1.79237
RC/RC	2.14235
RC/RC	1.77857
RC/RC	2.30769
RC/RC	2.82075
RC/RC	2.15929
RC/RC	3.9115
RC/RC	1.80102
RC/RCmCAT	1.80169
RC/RCmCAT	1.79343
RC/RCmCAT	2.03187
RC/RCmCAT	2.05714
RC/RCmCAT	1.57862
RC/RCmCAT	1.82867
RC/RCmCAT	1.76256
Group	HW/BW
WT	0.677419
WT	0.75
WT	0.514706
WT	0.580311
WT	0.561576
WT	0.534091
WT	0.644628
WT	0.507177
WT	0.536723
WT	0.598985
WT	0.535
RC/RC	0.686792
RC/RC	0.642066
RC/RC	0.484211
RC/RC	0.608541
RC/RC	0.658163
RC/RC	0.740458
RC/RC	0.55
RC/RC	0.876106
RC/RC	0.587838
RC/RC	0.669492
RC/RC	0.943396
RC/RC	0.729167
RC/RC	0.544872
RC/RC	0.78903
RC/RC	0.551351
RC/RC	0.533333
RC/RC	0.892377
RC/RC	0.641593
RC/RC	0.863118
RC/RC	0.844
RC/RC	0.594306
RC/RCmCAT	0.496504
RC/RCmCAT	0.63762
RC/RCmCAT	0.447257
RC/RCmCAT	0.596862
RC/RCmCAT	0.561728
RC/RCmCAT	0.393082
RC/RCmCAT	0.484568
RC/RCmCAT	0.640474
RC/RCmCAT	0.431925
RC/RCmCAT	0.570776
GENOTYPE	BUN(mg/dL)	Hb(g/dL)
WT	24	16.3
WT	15	15.3
WT	12	16.1
WT	18	12.9
RC/RC	18	10.9
RC/RC	20	13.6
RC/RC	22	11.9
RC/RC+mCAT	19	13.9
RC/RC+mCAT	22	13.3
RC/RC+mCAT	20	13.6
Group	KW/BW
RC/WT	1.43902
RC/WT	1.37255
RC/WT	1.39896
RC/WT	1.45813
RC/WT	1.29839
RC/WT	1.24793
RC/WT	1.17073
RC/null	25.3968
RC/null	26.7728
RC/null	22.2857
RC/null	9.44768
RC/WT+mCAT	1.44498
RC/WT+mCAT	1.10796
RC/WT+mCAT	1.30457
RC/WT+mCAT	1.3
RC/WT+mCAT	1.25424
RC/null+mCAT	11.1877
RC/null+mCAT	7.54717
RC/null+mCAT	8.57605
RC/null+mCAT	7.27143
RC/null+mCAT	1.13433
Figure 6	Mean	SEM
	p-ERK/total ERK
Saline	1	0.001
MTP	0.54	0.05
MPQ	1.79	0.59
	Mean	SEM
	p-AMPK/total AMPK
Saline	1	0.07
MTP	1.3	0.18
MPQ	0.586	0.29
Figure 7
Group	Cysts	Fibrosis	CF
RC	36.2782	9.3287	45.6069
RC	19.1848	4.18413	23.3689
RC	20.8562	7	27.8562
RC	6.97967	6	12.9797
RC	17.7213	4	21.7213
RC	20.381	3.29404	23.6751
RC	38.2906	6.49094	44.7815
RC	16.6857	4.39168	21.0774
RC	22.2628	1.91599	24.1788
RC	40.8547	10.451	51.3058
RC	34.569	16.2764	50.8454
RC	33.4217	15.7025	49.1242
RC	23.2404	1.70039	24.9408
RC	30.6104	4.51374	35.1242
RC	29.6219	6.56645	36.1883
RC	29.4796	3.49115	32.9708
RC	21.9199	1.27436	23.1942
RC	12.9845	1.48012	14.4646
WT	2.15979	0.286057	2.44585
WT	2.01	0.589626	2.59963
WT	1.01798	0.143609	1.16159
WT	1.86	0.371741	2.23174
RCSS	8.8	2.5	11.3
RCSS	6.2	3.5	9.7
RCSS	8	3	11
RCSS	4.8	3	7.8
RCSS	5	2.8	7.8
